# Supplementary material for: Dynamical systems, attractors, and neural circuits
Source: F1000Res. 2016 May 24;5:F1000 Faculty Rev-992. [Version 1] doi: 10.12688/f1000research.7698.1 (PMC4930057; doi:10.12688/f1000research.7698.1)
Supplement: Supplementary file 1 [file f1000research-5-8290-s0000.tgz]

Archive with 1 entries (1 files):
- 2e19942c-4963-4514-9294-25487492c440.m
