# Supplementary material for: Dynamical systems, attractors, and neural circuits
Source: F1000Res. 2016 May 24;5:F1000 Faculty Rev-992. [Version 1] doi: 10.12688/f1000research.7698.1 (PMC4930057; doi:10.12688/f1000research.7698.1)
Supplement: Supplementary file 1 [file f1000research-5-8290-s0000.tgz › 2e19942c-4963-4514-9294-25487492c440.m]

% dynamics_two_unitss.m
% This code produces those dynamical regimes possible with two units,
% with a firing-rate model of a neural circuit.
% Two units (representing neural
% assemblies) are simulated with firing rates that increase linearly with
% input current above a system-dependent threshold (Ithresh) and that saturate at a value
% rmax = 100Hz.
% Units can excite or inhibit each other to different degrees according to
% the connectivity matrix W in which W(i,j) represents connection strength
% from unit j to unit i.
% The flag "attractor-flag" is used to determine the type of simulation.
%
% This code is supplement to the article in F1000:
% "Dynamics and attractors in neural circuits" by Paul Miller, 2016,
% where it was used to generate Figs 4, 7, 8, and 9.
%
%%

clear

Nunits = 2;             % Number of units to simulate

attractor_flag = 3;         % Allowed values are 1, 2, 3, 5, 6
% attractor_flag determines the connection strengths and the type of
% dynamical system produced.
% 1: point attractor                            Figure 1 in the paper
% 2: multistable point attractor system         Figure 2 in the paper
% 3: inhibition stabilized point attractor      Figure 3 in the paper
% 4: should not be used with two units
% 5: marginal state (line attractor)            Figure 5 in the paper
% 6: oscillator (bistable)                      Figure 6 in the paper
% 7: should not be used with two units
% 8: should not be used with two units
% 9: should not be used with two units
tmax = 3;  % default value of maximum time to simulate

switch attractor_flag
    case 1,
        % case 1 is a point attractor system. Upon input the activity of
        % the circuit changes but to a new, single point attractor -- rates
        % are determined by the input and not history-dependent and become
        % time-independent. Any noise would merely produce fluctuations
        % about the stable state.
        Ithresh = [-15; -15];
        W = [0.8 -0.4 ;0.8 -0.2];
        rinit1 = [10; 50];
        Iapp1 = [10; 0];
        Iapp2 = [30; 0];
        
    case 2,
        % case 2 is a multistable system with three point attractor states
        % (all cells at low rates or cell 1 high and cell 3 low or cell 3
        % high and cell 1 low. In such a system some cells can produce more
        % graded activity (cell 2) due to changes in input from the others.
        % Initial conditions or the types of input pulse determine the
        % final attractor state, so the system exhibits memory.
        Ithresh = [5; 5];
        W = [1.1 -0.15; -0.15 1.1];
        rinit1 = [50; 55];
        Iapp1 = [ 0; 30];
        Iapp2 = [30; 0];
        
    case 3,
        % case 3 is a point attractor in the inhibition stabilized regime
        % such that application of a negative current pulse to the
        % inhibitory cell 2 produces an eventual increase in firing rate
        % of all cells, including the one receiving external inhibition.
        Ithresh = [-20; -10];
        W = [2 -2.5; 1 -1];
        rinit1 = [40; 0];
        Iapp1 = [0; -5];
        Iapp2 = [0; -10];
        
    case 5,
        % case 5 produces a marginal state, or line attractor as the line
        % described by r1 + r2 = 200/3 is a continuous set of fixed points
        % in the range 0 < r1,r2 < rmax (= 100).
        % Final set of activities depends on the initial values and current
        % pulses are integrated.
        Ithresh = [-20; -20];
        W = [0.7 -0.3; -0.3 0.7];
        rinit1 = [30; 75];
        Iapp1 = [1; 0];
        Iapp2 = [2; 0];
        
    case 6,
        % case 6 produces an oscillator with a triphasic rhythm. Changes in
        % initial conditions alter the phase of the oscillation but not the
        % pattern, which is an orbit attractor or limit cycle.
        Ithresh = [8; 20];
        W = [2.2 -1.3; 1.2 -0.1];
        rinit1 = [80; 0];
        Iapp1 = [0; 0];
        Iapp2 = [-10; 0];
        
    otherwise
        disp('system undefined')
end

%% Figure positions for subplots
subfigA = [0.14 0.79 0.78 0.16];
subfigB = [0.14 0.53 0.78 0.16];
subfigC1 = [0.14 0.08 0.32 0.32];
subfigC2 = [0.6 0.08 0.32 0.32];
set(0,'DefaultLineLineWidth',2,...
    'DefaultLineMarkerSize',8, ...
    'DefaultAxesLineWidth',2, ...
    'DefaultAxesFontSize',14,...
    'DefaultAxesFontWeight','Bold');


%% Set up the time vector
dt = 0.0001;
tvec = 0:dt:tmax;
Nt = length(tvec);

r = zeros(Nunits,Nt);   % array of rate of each cell as a function of time
rmax = 100;             % maximum firing rate
tau = 0.010;            % base time constant for changes of rate

%% Set up details of an applied current used in some systems
Iapp = zeros(Nunits,Nt);    % Array of time-dependent and unit-dependent current
Ion1 = 1;                    % Time to switch on
Ion2 = 2;                    % Time to switch on
Idur = 0.2;                 % Duration of current

non1 = round(Ion1/dt);            % Time step to switch on current
noff1 = round((Ion1+Idur)/dt);    % Time step to switch off current
non2 = round(Ion2/dt);            % Time step to switch on current
noff2 = round((Ion2+Idur)/dt);    % Time step to switch off current

% Add the applied current pulses
Iapp(:,non1:noff1) = Iapp1*ones(1,noff1-non1+1);
Iapp(:,non2:noff2) = Iapp2*ones(1,noff2-non2+1);

r(:,1) = rinit1;                % Initialize firing rate

%% Set up axes and label them for the figures

figure(attractor_flag)          % Separate figure for each circuit
clf
subplot('position',subfigA)     % Subplot for Applied current
axis([0 tmax -15 35])
hold on
xlabel('Time, sec')
ylabel('Applied Current')

subplot('position',subfigB)     % Subplot for firing rate response
axis([0 tmax -5 rmax+5])
hold on
xlabel('Time, sec')
ylabel('Firing rate, Hz')


%% Now simulate through time
for i=2:Nt
    I = W*r(:,i-1) + Iapp(:,i-1);                   % total current to each unit
    newr = r(:,i-1) + dt/tau*(I-Ithresh-r(:,i-1));  % Euler-Mayamara update of rates
    r(:,i) = max(newr,0);                           % rates are not negative
    r(:,i) = min(r(:,i),rmax);                      % rates can not be above rmax
    
    %% Now plot figures rate vs time for each color-coded unit in figure 1,
    %  with a new panel for each trial updating every 1/10 of the
    %  simulation
    
    if ( mod(i,round(Nt/20) ) == 0 )
        
        subplot('position',subfigA)
        plot(tvec(1:i),Iapp(1,1:i),'k-')
        hold on
        plot(tvec(1:i),Iapp(2,1:i),'r-')
        
        subplot('position',subfigB)
        plot(tvec(1:i),r(1,1:i),'k')
        hold on
        plot(tvec(1:i),r(2,1:i),'r')
                
        pause(0.2); drawnow
    end
end

subplot('position',subfigA)
legend('I_{app}(1)', 'I_{app}(2)')

subplot('position',subfigB)
legend('r(1)', 'r(2)')

%% Plot Nullclines, which are solutions of the equations dr(1)/dt = 0 and dr(2)/dt = 0.

% First the nullcline for r(2) where dr(2)/dt = 0
x = 0:100;                                  % range of r(1) values
y = (W(2,1)*x - Ithresh(2))/(1-W(2,2));     % values of r(2) where dr(2)/dt=0.
allowed_vals = find( (y>0).*(y<rmax) );     % solutions must be between 0 and rmax

subplot('position',subfigC1)
plot(x(allowed_vals),y(allowed_vals),'r')
hold on

% Solutions possible at saturation  where r(2) = rmax if for such
% values dr(2)/dt > 0.
drdt_maxy_vals = W(2,1)*x' +(W(2,2)-1)*rmax - Ithresh(2);
max_vals = find( drdt_maxy_vals'>0 );
plot(x(max_vals),rmax*ones(1,length(max_vals)),'r')

% Solutions possible below threshold  where r(2) = 0 if for such
% values dr(2)/dt < 0.
drdt_zeroy_vals = W(2,1)*x'- Ithresh(2);
zero_vals = find( drdt_zeroy_vals'<0 );
plot(x(zero_vals),zeros(1,length(zero_vals)),'r')

% Next the nullcline for r(1) where dr(1)/dt = 0
y = 0:100;                  
x = (W(1,2)*y - Ithresh(1))/(1-W(1,1));
allowed_vals = find( (x>0).*(x<rmax) );     % solutions must be between 0 and rmax

if ( attractor_flag ~= 5 )                          % If not a line attractor
    plot(x(allowed_vals),y(allowed_vals),'k');      % Standard black line
else
    plot(x(allowed_vals),y(allowed_vals),'k--');    % Dashed, allows overlapping curves to be seen
end

% Solutions possible at saturation  where r(1) = rmax if for such
% values dr(1)/dt > 0.
drdt_maxx_vals = W(1,2)*y' +(W(1,1)-1)*rmax - Ithresh(1);
max_vals = find( drdt_maxx_vals'>0 );
plot(rmax*ones(1,length(max_vals)),y(max_vals),'k')

% Solutions possible below threshold  where r(1) = 0 if for such
% values dr(1)/dt < 0.
drdt_zerox_vals = W(1,2)*y'- Ithresh(1);
zero_vals = find( drdt_zerox_vals'<0 );
plot(zeros(1,length(zero_vals)),y(zero_vals),'k')

% Finally plot the trajectory during a small portion of the simulation
plot(r(1,round(0.5/dt):round(1/dt)),r(2,round(0.5/dt):round(1/dt)),'g.')

%% In a new subfigure plot the altered Nullclines with Iapp2 included

% First the nullcline for r(2) where dr(2)/dt = 0
x = 0:100;                                           % range of r(1) values
y = (W(2,1)*x + Iapp2(2) - Ithresh(2))/(1-W(2,2));   % values of r(2) where dr(2)/dt=0.
allowed_vals = find( (y>0).*(y<rmax) );
subplot('position',subfigC2)
plot(x(allowed_vals),y(allowed_vals),'r')
hold on

% Solutions possible at saturation  where r(2) = rmax if for such
% values dr(2)/dt > 0.
drdt_maxy_vals = W(2,1)*x' + (W(2,2)-1)*rmax +Iapp2(2) - Ithresh(2);
max_vals = find( drdt_maxy_vals'>0 );
plot(x(max_vals),rmax*ones(1,length(max_vals)),'r')

% Solutions possible below threshold  where r(2) = 0 if for such
% values dr(2)/dt < 0.
drdt_zeroy_vals = W(2,1)*x' + Iapp2(2) - Ithresh(2);
zero_vals = find( drdt_zeroy_vals'<0 );
plot(x(zero_vals),zeros(1,length(zero_vals)),'r')

y = 0:100;
x = (W(1,2)*y + Iapp2(1) - Ithresh(1))/(1-W(1,1));
allowed_vals = find( (x>0).*(x<rmax) );

plot(x(allowed_vals),y(allowed_vals),'k')

% Solutions possible at saturation  where r(1) = rmax if for such
% values dr(1)/dt > 0.
drdt_maxx_vals = W(1,2)*y' +(W(1,1)-1)*rmax + Iapp2(1) - Ithresh(1);
max_vals = find( drdt_maxx_vals'>0 );
plot(rmax*ones(1,length(max_vals)),y(max_vals),'k')

% Solutions possible below threshold  where r(1) = 0 if for such
% values dr(1)/dt < 0.
drdt_zerox_vals = W(1,2)*y'+ Iapp2(1) - Ithresh(1);
zero_vals = find( drdt_zerox_vals'<0 );
plot(zeros(1,length(zero_vals)),y(zero_vals),'k')

%% Finally produce a quiver plot to get the vector field flow.
% This is a plot with the two rates as the axes to show, given any pair of
% firing rates, what direction the change in rate is, so vectors will have
% values (dr(1)/dt , dr(2)/dt).

xvals = 5:10:95;
yvals = 5:10:95;
[xgrid, ygrid] = meshgrid(xvals,yvals);     % Grid of (x,y) values
Nvals = length(xgrid(:));                   % Number of points in grid

% The vector [dr(1)/dt, dr(2)/dt] is calculated at each grid point
drdtvals = (W-eye(Nunits))*[xgrid(:)' ; ygrid(:)'] - Ithresh*ones(1,Nvals);
drdtvals = drdtvals';
subplot('position',subfigC1)

quiver(xgrid(:), ygrid(:), drdtvals(:,1), drdtvals(:,2) ); % Plot as arrows

axis([-5 rmax+5 -5 rmax+5])
set(gca,'YTick',[0 50 100]) 
ylabel('r(2), Hz')
xlabel('r(1), Hz')


drdtvals3 = (W-eye(Nunits))*[xgrid(:)' ; ygrid(:)'] + (Iapp2- Ithresh)*ones(1,Nvals);
drdtvals3 = drdtvals3';
subplot('position',subfigC2)
quiver(xgrid(:), ygrid(:), drdtvals3(:,1), drdtvals3(:,2) );

axis([-5 rmax+5 -5 rmax+5])
set(gca,'YTick',[0 50 100]) 
ylabel('r(2), Hz')
xlabel('r(1), Hz')


annotation('textbox',[0.0 0.93 0.05 0.05],'String','B','LineStyle','none','FontSize',16,'FontWeight','bold')
annotation('textbox',[0.0 0.68 0.05 0.05],'String','C','LineStyle','none','FontSize',16,'FontWeight','bold')
annotation('textbox',[0.02 0.38 0.05 0.05],'String','D','LineStyle','none','FontSize',16,'FontWeight','bold')
annotation('textbox',[0.48 0.38 0.05 0.05],'String','E','LineStyle','none','FontSize',16,'FontWeight','bold')
