# Supplementary material for: Dynamical systems, attractors, and neural circuits
Source: F1000Res. 2016 May 24;5:F1000 Faculty Rev-992. [Version 1] doi: 10.12688/f1000research.7698.1 (PMC4930057; doi:10.12688/f1000research.7698.1)
Supplement: Supplementary file 2 [file f1000research-5-8290-s0001.tgz]

Archive with 1 entries (1 files):
- 8d65f539-b65a-4df2-8e0f-7d59cd5312a5.m
