# Supplementary material for: Dynamical systems, attractors, and neural circuits
Source: F1000Res. 2016 May 24;5:F1000 Faculty Rev-992. [Version 1] doi: 10.12688/f1000research.7698.1 (PMC4930057; doi:10.12688/f1000research.7698.1)
Supplement: Supplementary file 2 [file f1000research-5-8290-s0001.tgz › 8d65f539-b65a-4df2-8e0f-7d59cd5312a5.m]

% dynamics_three_units.m
% This code produces various dynamical regimes in a three-unit
% firing-rate mode of a neural circuit. 3 units (representing neural
% assemblies) are simulated with firing rates that increase linearly with
% input current above a system-dependent threshold (Ithresh) and that saturate at a value
% rmax = 100Hz.
% Units can excite or inhibit each other to different degrees according to
% the connectivity matrix W in which W(i,j) represents connection strength
% from unit j to unit i.
% The flag "attractor-flag" is used to determine the type of simulation.
%
% This code is supplement to the article in F1000:
% "Dynamics systems, attractors, and neural circuits" by Paul Miller, 2016,
% where it was used to generate Figs 4, 7, 8, and 9.
%
%%

clear

% attractor_flag determines the connection strengths and the type of
% dynamical system produced.
% 1: point attractor
% 2: multistable point attractor system
% 3: inhibition stabilized point attractor
% 4: inhibition stabilized bistable system  (Figure 4 in the paper)
% 5: marginal state (line attractor)
% 6: oscillator with triphasic rhythm
% 7: multistable oscillator system          (Figure 7 in the paper)
% 8: chaotic system                         (Figure 8 in the paper)
% 9: heteroclinic orbits                    (Figure 9 in the paper)
attractor_flag = 9;

tmax = 3;  % default value of maximum time to simulate
Ntrials = 1;
noise_on =0;
sigma = 0.001;

% Default values for plotting parameters
r1max = 102;
r2max = 102;
rplotmax = 102;
Imin = -15;
Imax = 35;
xvals = 5:10:95;
yvals = 5:10:95;

switch attractor_flag
    case 1,
        % case 1 is a point attractor system. Upon input the activity of
        % the circuit changes but to a new, single point attractor -- rates
        % are determined by the input and not history-dependent and become
        % time-independent. Any noise would merely produce fluctuations
        % about the stable state.
        Ithresh = [-2; -2; -30];
        W = [0.5 0 0; 0.5 0.2 0; 0.5 -1 0];
        rinit1 = [10; 30; 10];
        rinit2 = [10; 40; 10];
        Iapp1 = [5; 5; 0];
        Iapp2 = [10; 10; 0];
        
    case 2,
        % case 2 is a bistable system with three point attractor states
        % (all cells at low rates or cell 1 high and cell 3 low or cell 3
        % high and cell 1 low. In such a system some cells can produce more
        % graded activity (cell 2) due to changes in input from the others.
        % Initial conditions or the types of input pulse determine the
        % final attractor state, so the system exhibits memory.
        Ithresh = [5; -5; 5];
        W = [1.35 -0.4 0; 0.4 0 0.2; 0 -0.4 1.35];
        rinit1 = [20; 30; 10];
        rinit2 = [10; 40; 20];
        Iapp1 = [0; 0; 30];
        Iapp2 = [30; 0; 0];
         Ntrials = 1;
       
    case 3,
        % case 3 is a point attractor in the inhibition stabilized regime
        % such that application of a negative current pulse to the
        % inhibitory cell 2 produces an eventual increase in firing rate 
        % of all cells, including the one receiving external inhibition.
        Ithresh = [-20; -10; -5];
        W = [1.5 -2 0; 1 -1 0; 2 -1 0];
        rinit1 = [10; 0; 10];
        rinit2 = [0; 20; 10];
        Iapp1 = [0; -10; 0];
        Iapp2 = [0; -20; 0];
        Ntrials = 1;
        
    case 4,
        % case 4 has two point attractors in the inhibition stabilized 
        % regime. The system is bistable and can be switched between
        % states of low firing rate. 
        Ithresh = [-15; -8; -15];
        W = [1.4 -2.5 -0.3; 0.8 -1 0.8 ; -0.3 -2.5 1.4 ]; 
        rinit1 = [10; 5; 10];
        rinit2 = [30; 5; 5];
        Iapp1 = [6; 0; 0];
        Iapp2 = [0; 0; 6];
        Ntrials = 1;
        noise_on = 1;
        
        % Different plotting parameters needed given low firing rates in
        % the inhibition stabilized regime.
        r1max = 12;
        r2max = 12;
        Imax = 10;
        Imin = -2;
        rplotmax = 20;
        xvals = 1:2:9;
        yvals = 1:2:9;
    case 5,
        % case 5 produces a marginal state, or line attractor as the line
        % described by r1 + r2 = 200/3 is a continuous set of fixed points
        % in the range 0 < r1,r2 < rmax (= 100).
        % Final set of activities depends on the initial values and current
        % pulses are integrated.
        Ithresh = [-20; -20; -5];
        W = [0.7 -0.3 0; -0.3 0.7 0; 0.5 -0.5 0.2];
        rinit1 = [75; 30; 10];
        rinit2 = [35; 30; 10];
        Iapp1 = [-1; 0; 0];
        Iapp2 = [1; 0; 0];
        Ntrials = 1;
    case 6,
        % case 6 produces an oscillator with a triphasic rhythm. Changes in
        % initial conditions alter the phase of the oscillation but not the
        % pattern, which is an orbit attractor or limit cycle.
        Ithresh = [-10; -5; -11];
        W = [1.2 -1.2 0; 0 1.1 -1.8; -1.8 0 1.2];
        rinit1 = [50; 15; 10];
        rinit2 = [50; 25; 10];
        Iapp1 = [0; 0; 0];
        Iapp2 = [0; 0; 0];
        tmax = 1;
        Ntrials = 2;

    case 7,
        % case 7 produces two distinct oscillators of different
        % frequencies. Changes in initial conditions -- or a current pulse
        % -- can switch between oscillators.
        Ithresh = [-12; 0; -16];
        W = [2.3 -1.6 -0.3; 0.95 -0.05 1.2; -0.3 -1.6 2.1];
        rinit1 = [50; 15; 10];
        rinit2 = [10; 15; 20];
        Iapp1 = [0; 0; 50];
        Iapp2 = [45; 0; 0];
        Imax = 55;
        Ntrials = 1;
        
    case 8,
        %  case 8 is chaotic. A small change in initial conditions causes
        %  changes in the behavior that accumulate over time, so that for
        %  example the timings of small peaks of activity in r1 eventually
        %  become unpredictable. Note the near periodicity of chaotic
        %  activity that can produce peaks in the power spectrum.
        Ithresh = [-10; 13; -7 ];
        W = [2.1 -1.6 -0.1 ; 1.25 -0.05 1.3; -0.05 -1.4 2.25 ];
        rinit1 = [85; 10; 15];
        rinit2 = [86; 10; 15];
        Iapp1 = [0; 0; 0];
        Iapp2 = [0; 0; 0];
         tmax = 2;
        Ntrials = 2;

    case 9,
        %  case 9 is a heteroclinic with saddle points at (100,0,0) and (0,100,100).
        %  orbits move to the vicinity of these saddle points, so timescale
        %  of initial transient depends on initial conditions and how
        %  closely the saddle points are approached.
        Ithresh = [-2; -1; -1];
        W = [0.98  0.0 -0.02; -0.015 0.99 0.005; -0.01 -0.02 1.01];
        rinit1 = [0; 95; 99.9];
        rinit2 = [99.9; 2; 0];
        Iapp1 = [0; 0; 0];
        Iapp2 = [0; 0; 0];
        tmax = 20;
        Ntrials = 2;

    otherwise
        disp('system undefined')
end

%% Set up the time vector
dt = 0.0001;
tvec = 0:dt:tmax;
Nt = length(tvec);


Nunits = 3;             % Number of units to simulate
r = zeros(Nunits,Nt);   % array of rate of each cell as a function of time
rmax = 100;             % maximum firing rate
tau = 0.010;            % base time constant for changes of rate

%% Set up details of an applied current used in some systems
Iapp = zeros(Nunits,Nt);    % Array of time-dependent and unit-dependent current
Ion = 1;                    % Time to switch on
Ion2 = 2;                    % Time to switch on
Idur = 0.25;                 % Duration of current

non = round(Ion/dt);            % Time step to switch on current
noff = round((Ion+Idur)/dt);    % Time step to switch off current
non2 = round(Ion2/dt);            % Time step to switch on current
noff2 = round((Ion2+Idur)/dt);    % Time step to switch off current

%% Figure positions for subplots
figure(attractor_flag);
subfigA = [0.14 0.6 0.36 0.32];
subfigB = [0.14 0.34 0.78 0.16];
subfigC = [0.14 0.08 0.78 0.16];
subfigD = [0.55 0.6 0.37 0.32];
set(0,'DefaultLineLineWidth',2,...      % Plotting parameters
    'DefaultLineMarkerSize',8, ...
    'DefaultAxesLineWidth',2, ...
    'DefaultAxesFontSize',14,...
    'DefaultAxesFontWeight','Bold');


%% Now loop through more than one trial

% If two trials are used, each has a different initial condition

for trial = 1:Ntrials
    
    % First set up the applied current as constant between the time steps.
    if ( trial == 1 )
        Iapp(:,non:noff) = Iapp1*ones(1,noff-non+1);
        r(:,1) = rinit1;
    else
        Iapp(:,non:noff) = Iapp2*ones(1,noff-non+1);
        r(:,1) = rinit2;
    end
    if ( Ntrials == 1 )
        Iapp(:,non2:noff2) = Iapp2*ones(1,noff2-non2+1);
    end   
    
    % Noise is added to prevent stabilization at an unstable fixed point in
    % Figure 4.
    if ( noise_on) 
        Iapp = Iapp + randn(size(Iapp))*sigma/sqrt(dt);
    end
    
    % New figure for each dynamical system
    figure(attractor_flag)

     % Set up axes for plotting applied current if only 1 trial is run
    if ( Ntrials == 1 )
        clf
        subplot('position',subfigB)
        hold on
        axis([ 0 tmax Imin Imax])
        xlabel('Time, sec')
        ylabel('Applied Current')
    end
        
    % Subplots B and C will both be rate vs time if applied current is zero
    % and not plotted. Otherwise subfig B is current and subplot C is
    % rates.
    if ( ( trial == 1 ) && ( Ntrials > 1 ) )
        clf
        subplot('position',subfigB)
    else
        subplot('position',subfigC)
    end
    axis([0 tmax 0 rplotmax])
    hold on
    xlabel('Time, sec')
    ylabel('Firing rate, Hz')
    
    % Subplot D plots rate of one unit against another.
    subplot('position',subfigD)
    hold on
    axis([0 r1max 0 r2max])
    xlabel('r1')
    ylabel('r2')
    
    %% Now simulate through time
    for i=2:Nt
        I = W*r(:,i-1) + Iapp(:,i-1);                   % total current to each unit
        newr = r(:,i-1) + dt/tau*(I-Ithresh-r(:,i-1));  % Euler-Mayamara update of rates
        r(:,i) = max(newr,0);                           % rates are not negative
        r(:,i) = min(r(:,i),rmax);                      % rates can not be above rmax
        
        %% Now plot figures rate vs time for each color-coded unit in figure 1,
        %  with a new panel for each trial updating every 1/10 of the
        %  simulation
        
        if ( mod(i,round(Nt/20) ) == 0 )
            if ( Ntrials == 1 )
                subplot('position',subfigB)
                plot(tvec(20:20:i),Iapp(1,20:20:i),'k')
                hold on
                plot(tvec(20:20:i),Iapp(2,20:20:i),'r--')
                plot(tvec(20:20:i),Iapp(3,20:20:i),'g:')
            end
       
            if ( ( trial == 1 ) && ( Ntrials > 1 ) )
                subplot('position',subfigB)
            else
                subplot('position',subfigC)
            end
            plot(tvec(20:20:i),r(1,20:20:i),'k')
            hold on
            plot(tvec(20:20:i),r(2,20:20:i),'r--')
            plot(tvec(20:20:i),r(3,20:20:i),'g:')
            
            subplot('position',subfigD)
            hold on
            
            pause(0.2); drawnow
        end
    end
    
    % Add legends to the plots
    if (Ntrials == 1 )
        subplot('position',subfigB)
        legend('I_{app}(1)', 'I_{app}(2)', 'I_{app}(3)')
        subplot('position',subfigC)
        legend('r(1)', 'r(2)', 'r(3)')
    else
        if ( trial == 1 )
            subplot('position',subfigB)
        else
            subplot('position',subfigC)
        end
        legend('r(1)', 'r(2)', 'r(3)')
    end
    
    
end


%% Plot Nullclines, in this case by solving dr(3)/dt = 0 to remove r(3) from
% the set of equations and generate "effective" interactions, W11eff W12eff
% etc. for the change in input current to unit 1 or 2 as a function of
% changes in rate of unit 1 and 2. This allows the system to be viewed in
% 2D in the plane of r(2) against r(1)

W11eff = W(1,1) + W(1,3)*W(3,1)/(1-W(3,3));
W12eff = W(1,2) + W(1,3)*W(3,2)/(1-W(3,3));
W21eff = W(2,1) + W(2,3)*W(3,1)/(1-W(3,3));
W22eff = W(2,2) + W(2,3)*W(3,2)/(1-W(3,3));
Ithresh1_eff = Ithresh(1) + W(1,3)*Ithresh(3)/(1-W(3,3));
Ithresh2_eff = Ithresh(2) + W(2,3)*Ithresh(3)/(1-W(3,3));

% x-axis is set of values of r1
% y-axis is set of values of r2 at which dr(2)/dt=0 given the value of r1.
x = 0.1:0.1:100;
y = (W21eff*x - Ithresh2_eff)/(1-W22eff);
allowed_vals = find( (y>0).*(y<rmax) );
subplot('position',subfigD)
plot(x(allowed_vals),y(allowed_vals),'r')
hold on
axis([-2 r1max -2 r2max])

% Solutions possible at saturated rates where r(2) = rmax if for such
% values dr(2)/dt > 0.
drdt_maxy_vals = W21eff*x' +(W22eff-1)*rmax - Ithresh2_eff;
max_vals = find( drdt_maxy_vals'>0 );
plot(x(max_vals),rmax*ones(1,length(max_vals)),'r')

% Solutions possible below threshold  where r(2) = 0 if for such
% values dr(2)/dt < 0.
drdt_zeroy_vals = W21eff*x' - Ithresh2_eff;
zero_vals = find( drdt_zeroy_vals'<0 );
plot(x(zero_vals),zeros(1,length(zero_vals)),'r')

% y-axis is set of values for r(2)
y = 0.1:0.1:100;
% x-coordinates is set of values of r1 at which dr(1)/dt=0 given the value
% of r(2).
x = (W12eff*y - Ithresh1_eff)/(1-W11eff);
allowed_vals = find( (x>0).*(x<rmax) );
plot(x(allowed_vals),y(allowed_vals),'k')

% Solutions possible at saturated rates where r(1) = rmax if for such
% values dr(1)/dt > 0.
drdt_maxx_vals = W12eff*y' +(W11eff-1)*rmax - Ithresh1_eff;
max_vals = find( drdt_maxx_vals'>0 );
plot(rmax*ones(1,length(max_vals)),y(max_vals),'k')

% Solutions possible below threshold  where r(1) = 0 if for such
% values dr(1)/dt < 0.
drdt_zerox_vals = W12eff*y' - Ithresh1_eff;
zero_vals = find( drdt_zerox_vals'<0 );
plot(zeros(1,length(zero_vals)),y(zero_vals),'k')


%% Finally produce a quiver plot to get the vector field flow.
% This is a plot with the two rates as the axes to show, given any pair of
% firing rates, what direction the change in rate is, so vectors will have
% values (dr(1)/dt , dr(2)/dt).

[xgrid, ygrid] = meshgrid(xvals,yvals); % Grid of (x,y) coordinates
Nvals = length(xgrid(:));               % Number of points to plot
 
% Set the values of r(3) such that dr(3)/dt = 0 --- requires W(3,3)<1 to be
% a likely stable set of values.
 zgrid = (W(3,1)*xgrid(:)+W(3,2)*ygrid(:)-Ithresh(3))/(1-W(3,3));
 zgrid = min(zgrid,rmax);
 zgrid = max(zgrid,0);
 
 % Now the vector with elements [ dr(1)/dt, dr(2)/dt, dr(3)/dt ] is
 % calculated from the equations of motion.
 drdtvals = (W-eye(Nunits))*[xgrid(:)' ; ygrid(:)' ; zgrid(:)'] - Ithresh*ones(1,Nvals);
 drdtvals = drdtvals';
 subplot('position',subfigD)
 quiver(xgrid(:), ygrid(:), drdtvals(:,1), drdtvals(:,2) ); % plot as arrows

annotation('textbox',[0.0 0.93 0.05 0.05],'String','A','LineStyle','none','FontSize',16,'FontWeight','bold')
annotation('textbox',[0.0 0.53 0.05 0.05],'String','B','LineStyle','none','FontSize',16,'FontWeight','bold')
annotation('textbox',[0.0 0.26 0.05 0.05],'String','C','LineStyle','none','FontSize',16,'FontWeight','bold')
annotation('textbox',[0.46 0.93 0.05 0.05],'String','D','LineStyle','none','FontSize',16,'FontWeight','bold')
